# Supplementary material for: Fast and Sensitive Determination of Cadmium and Selenium in Rice by Direct Sampling Electrothermal Vaporization Inductively Coupled Plasma Mass Spectrometry
Source: Molecules. 2022 Nov 24;27(23):8176. doi: 10.3390/molecules27238176 (PMC9739379; doi:10.3390/molecules27238176)
Supplement: Supplementary file 1 [file molecules-27-08176-s001.zip]

Archive with 1 entries (1 files):
- molecules-2034418-supplementary.pdf
